# Supplementary material for: High expression level of MMP9 is associated with poor prognosis in patients with clear cell renal carcinoma
Source: PeerJ. 2018 Jul 4;6:e5050. doi: 10.7717/peerj.5050 (PMC6035719; doi:10.7717/peerj.5050)
Supplement: Supplemental Information 1 [file peerj-06-5050-s001.xlsx]

## Sheet: GSE40435
Normal	Samples	MMP9 expression	ccRCC	Samples	MMP9 expression
	GSM993983	7.16824		GSM993984	9.06149
	GSM993985	6.83754		GSM993986	8.29572
	GSM993987	6.65287		GSM993988	9.3965
	GSM993989	6.74941		GSM993990	7.37502
	GSM993991	7.27172		GSM993992	11.1978
	GSM993993	6.74219		GSM993994	7.23816
	GSM993995	6.59901		GSM993996	6.8132
	GSM993997	6.63957		GSM993998	9.27559
	GSM993999	6.98287		GSM994000	7.10203
	GSM994002	8.33353		GSM994001	7.70061
	GSM994004	6.56911		GSM994003	7.72263
	GSM994006	6.69899		GSM994005	9.77654
	GSM994008	6.71718		GSM994007	7.70932
	GSM994009	6.81127		GSM994010	7.0651
	GSM994012	6.51009		GSM994011	8.44936
	GSM994014	6.6778		GSM994013	8.47536
	GSM994016	6.61219		GSM994015	7.42309
	GSM994018	6.63181		GSM994017	8.3674
	GSM994020	7.00863		GSM994019	9.40522
	GSM994022	12.1746		GSM994021	7.74782
	GSM994024	7.28086		GSM994023	8.01614
	GSM994026	6.66183		GSM994025	8.42669
	GSM994028	7.66383		GSM994027	8.82679
	GSM994029	6.73899		GSM994030	7.38599
	GSM994032	6.84232		GSM994031	11.144
	GSM994034	6.62047		GSM994033	7.79486
	GSM994036	6.55562		GSM994035	7.89344
	GSM994038	7.36056		GSM994037	8.42624
	GSM994040	6.67752		GSM994039	11.6763
	GSM994042	6.61153		GSM994041	7.3399
	GSM994044	7.5976		GSM994043	8.83019
	GSM994046	6.68255		GSM994045	7.20886
	GSM994048	6.62466		GSM994047	8.10485
	GSM994050	6.63719		GSM994049	7.30589
	GSM994052	6.62723		GSM994051	8.01734
	GSM994054	7.83385		GSM994053	7.37805
	GSM994056	6.52718		GSM994055	7.4028
	GSM994058	7.05695		GSM994057	10.8247
	GSM994059	6.64035		GSM994060	7.48408
	GSM994062	6.53978		GSM994061	8.84824
	GSM994064	6.68816		GSM994063	7.4862
	GSM994066	7.51902		GSM994065	7.74516
	GSM994068	6.58965		GSM994067	7.54465
	GSM994070	6.78008		GSM994069	7.59574
	GSM994072	6.59103		GSM994071	7.17794
	GSM994074	6.77868		GSM994073	7.40085
	GSM994076	6.58646		GSM994075	6.91898
	GSM994078	6.55699		GSM994077	7.41602
	GSM994080	6.75991		GSM994079	7.12797
	GSM994082	8.31173		GSM994081	7.61775
	GSM994084	6.66629		GSM994083	7.54611
	GSM994086	6.64965		GSM994085	7.07956
	GSM994088	6.9908		GSM994087	11.1068
	GSM994090	6.98671		GSM994089	6.97612
	GSM994092	6.67551		GSM994091	8.34267
	GSM994093	6.8295		GSM994094	11.0337
	GSM994096	7.88883		GSM994095	7.43486
	GSM994098	6.604		GSM994097	7.86985
	GSM994100	6.82582		GSM994099	9.84228
	GSM994102	6.77282		GSM994101	7.33621
	GSM994104	6.74965		GSM994103	11.8456
	GSM994106	6.614		GSM994105	9.47306
	GSM994108	6.69075		GSM994107	7.58482
	GSM994110	6.93183		GSM994109	10.675
	GSM994112	6.75152		GSM994111	8.38588
	GSM994114	6.60507		GSM994113	6.87599
	GSM994116	6.64856		GSM994115	8.73221
	GSM994118	6.85565		GSM994117	8.82651
	GSM994120	6.89268		GSM994119	7.22858
	GSM994122	6.66108		GSM994121	8.73584
	GSM994124	6.95807		GSM994123	8.85247
	GSM994126	6.65274		GSM994125	11.3031
	GSM994128	6.72633		GSM994127	6.95904
	GSM994130	6.68903		GSM994129	7.59429
	GSM994132	6.71167		GSM994131	7.32949
	GSM994134	6.64887		GSM994133	8.59246
	GSM994136	6.79695		GSM994135	6.73641
	GSM994138	7.10588		GSM994137	10.1442
	GSM994140	6.62271		GSM994139	7.54226
	GSM994142	6.74711		GSM994141	10.498
	GSM994144	7.47393		GSM994143	11.7799
	GSM994146	6.79887		GSM994145	10.1366
	GSM994148	8.48398		GSM994147	9.36047
	GSM994150	6.67169		GSM994149	7.52298
	GSM994152	6.76815		GSM994151	6.79695
	GSM994154	7.44757		GSM994153	7.60708
	GSM994156	6.59492		GSM994155	10.5353
	GSM994157	6.86317		GSM994158	8.50178
	GSM994160	6.5637		GSM994159	7.78508
	GSM994162	6.5757		GSM994161	7.38784
	GSM994164	8.23943		GSM994163	7.36981
	GSM994166	6.71547		GSM994165	7.97129
	GSM994167	6.69487		GSM994168	7.22589
	GSM994170	7.8075		GSM994169	7.24376
	GSM994172	6.76458		GSM994171	9.18615
	GSM994174	7.13414		GSM994173	7.93214
	GSM994176	6.95665		GSM994175	8.05726
	GSM994178	7.09221		GSM994177	8.01716
	GSM994180	6.77869		GSM994179	10.745
	GSM994182	6.88079		GSM994181	10.4335
	GSM994184	6.77301		GSM994183	11.4144

## Sheet: GSE53757
Normal	Samples	MMP9 expression	ccRCC	Samples	MMP9 expression
	GSM1300063_Cop049HG	4.59428		GSM1300062_Cop048HG	5.30865
	GSM1300065_Cop051HG	4.53329		GSM1300064_Cop050HG	6.73842
	GSM1300067_Cop053HG	8.95702		GSM1300066_Cop052HG	8.17934
	GSM1300069_Cop055HG	4.36491		GSM1300068_Cop054HG	6.95919
	GSM1300071_Cop057HG	5.30759		GSM1300070_Cop056HG	7.28156
	GSM1300073_Cop059HG	4.97651		GSM1300072_Cop058HG	6.68029
	GSM1300075_Cop061HG	4.50311		GSM1300074_Cop060HG	5.74156
	GSM1300077_Cop063HG	5.77533		GSM1300076_Cop062HG	6.20758
	GSM1300079_Cop065HG	4.95414		GSM1300078_Cop064HG	5.1413
	GSM1300081_Cop067HG	5.15288		GSM1300080_Cop066HG	6.23363
	GSM1300083_Cop069HG	5.2042		GSM1300082_Cop068HG	6.02179
	GSM1300085_Cop071HG	4.82528		GSM1300084_Cop070HG	5.73042
	GSM1300087_Cop073HG	4.9753		GSM1300086_Cop072HG	5.95135
	GSM1300089_Cop075HG	6.19342		GSM1300088_Cop074HG	7.21402
	GSM1300091_Cop077HG	5.06016		GSM1300090_Cop076HG	6.18489
	GSM1300093_Cop079HG	4.94391		GSM1300092_Cop078HG	7.26201
	GSM1300095_Cop081HG	5.26455		GSM1300094_Cop080HG	5.27672
	GSM1300097_Cop083HG	5.16272		GSM1300096_Cop082HG	5.86165
	GSM1300099_Cop085HG	4.65625		GSM1300098_Cop084HG	6.03933
	GSM1300101_Cop087HG	4.90135		GSM1300100_Cop086HG	5.24072
	GSM1300103_Cop089HG	4.96455		GSM1300102_Cop088HG	5.41788
	GSM1300105_Cop091HG	4.92419		GSM1300104_Cop090HG	5.62689
	GSM1300107_Cop093HG	5.01695		GSM1300106_Cop092HG	5.94104
	GSM1300109_Cop095HG	4.88411		GSM1300108_Cop094HG	5.53346
	GSM1300111_Cop099HG	4.71384		GSM1300110_Cop098HG	6.54108
	GSM1300113_Cop101HG	4.6514		GSM1300112_Cop100HG	5.97129
	GSM1300115_Cop103HG	4.97658		GSM1300114_Cop102HG	6.19994
	GSM1300117_Cop105HG	5.28594		GSM1300116_Cop104HG	5.97256
	GSM1300119_Cop107HG	5.10402		GSM1300118_Cop106HG	5.9494
	GSM1300121_Cop109HG	5.33603		GSM1300120_Cop108HG	8.99624
	GSM1300123_Cop111HG	5.05461		GSM1300122_Cop110HG	5.84245
	GSM1300125_Cop113HG	5.01662		GSM1300124_Cop112HG	5.97256
	GSM1300127_Cop115HG	5.06932		GSM1300126_Cop114HG	8.0453
	GSM1300129_Cop117HG	5.18947		GSM1300128_Cop116HG	6.04931
	GSM1300131_Cop119HG	5.04057		GSM1300130_Cop118HG	5.70597
	GSM1300133_Cop121HG	4.85488		GSM1300132_Cop120HG	5.51607
	GSM1300135_Cop123HG	5.1136		GSM1300134_Cop122HG	5.82646
	GSM1300137_Cop125HG	5.08746		GSM1300136_Cop124HG	5.02793
	GSM1300139_Cop127HG	5.02915		GSM1300138_Cop126HG	6.05806
	GSM1300140_Cop128HG	5.26537		GSM1300141_Cop129HG	8.68867
	GSM1300142_Cop130HG	4.61297		GSM1300143_Cop131HG	7.39799
	GSM1300144_Cop132HG	5.43517		GSM1300145_Cop133HG	5.77206
	GSM1300146_Cop134HG	4.69879		GSM1300147_Cop135HG	5.76831
	GSM1300149_Cop139HG	5.32475		GSM1300148_Cop138HG	6.3895
	GSM1300151_Cop141HG	4.7243		GSM1300150_Cop140HG	7.71652
	GSM1300153_Cop143HG	4.72599		GSM1300152_Cop142HG	7.38639
	GSM1300155_Cop145HG	4.52117		GSM1300154_Cop144HG	9.55342
	GSM1300157_Cop147HG	5.15406		GSM1300156_Cop146HG	6.76758
	GSM1300159_Cop149HG	5.40735		GSM1300158_Cop148HG	6.21019
	GSM1300161_Cop151HG	5.04415		GSM1300160_Cop150HG	5.65838
	GSM1300163_Cop153HG	5.02186		GSM1300162_Cop152HG	6.47546
	GSM1300165_Cop155HG	4.81315		GSM1300164_Cop154HG	6.33251
	GSM1300167_Cop157HG	5.35007		GSM1300166_Cop156HG	8.19704
	GSM1300169_Cop159HG	5.15355		GSM1300168_Cop158HG	6.89427
	GSM1300171_Cop161HG	4.92099		GSM1300170_Cop160HG	6.64622
	GSM1300173_Cop163HG	4.80874		GSM1300172_Cop162HG	5.67689
	GSM1300175_Cop165HG	4.72533		GSM1300174_Cop164HG	6.97502
	GSM1300177_Cop167HG	4.78412		GSM1300176_Cop166HG	7.32294
	GSM1300179_Cop169HG	6.1461		GSM1300178_Cop168HG	5.5629
	GSM1300181_Cop171HG	4.46333		GSM1300180_Cop170HG	7.98033
	GSM1300183_Cop173HG	4.69999		GSM1300182_Cop172HG	6.00998
	GSM1300185_Cop175HG	4.43608		GSM1300184_Cop174HG	5.22699
	GSM1300187_Cop177HG	6.98188		GSM1300186_Cop176HG	6.61377
	GSM1300189_Cop179HG	4.32551		GSM1300188_Cop178HG	6.19078
	GSM1300190_Cop180HG	4.98165		GSM1300191_Cop181HG	4.88021
	GSM1300192_Cop182HG	4.42484		GSM1300193_Cop183HG	5.70551
	GSM1300194_Cop184HG	5.28514		GSM1300195_Cop185HG	6.31917
	GSM1300196_Cop186HG	4.98165		GSM1300197_Cop187HG	8.60347
	GSM1300198_Cop188HG	5.51363		GSM1300199_Cop189HG	6.71019
	GSM1300200_Cop192HG	4.80763		GSM1300201_Cop193HG	9.4311
	GSM1300202_Cop196HG	4.96032		GSM1300203_Cop197HG	5.48216
	GSM1300204_Cop198HG	5.97944		GSM1300205_Cop199HG	5.07484

## Sheet: GSE 46699
Normal	Samples	MMP9 expression	ccRCC	Samples	MMP9 expression
	GSM1134764	5.71963		GSM1134765	5.89895
	GSM1134766	5.5314		GSM1134767	6.33467
	GSM1134768	5.73315		GSM1134769	6.00261
	GSM1134770	5.63867		GSM1134771	5.84677
	GSM1134772	5.661		GSM1134773	6.37695
	GSM1134774	6.41866		GSM1134775	6.39958
	GSM1134776	5.41524		GSM1134777	6.23612
	GSM1134778	6.04479		GSM1134779	7.07606
	GSM1134780	7.41058		GSM1134781	6.3082
	GSM1134782	6.37758		GSM1134783	6.58272
	GSM1134784	5.90937		GSM1134785	5.89168
	GSM1134786	5.90653		GSM1134787	7.85476
	GSM1134788	6.24622		GSM1134789	5.84137
	GSM1134790	6.78109		GSM1134791	6.23831
	GSM1134792	5.85658		GSM1134793	6.72234
	GSM1134794	5.53272		GSM1134795	5.64328
	GSM1134796	5.95193		GSM1134797	5.59306
	GSM1134798	5.83266		GSM1134799	8.05363
	GSM1134800	5.65365		GSM1134801	6.13007
	GSM1134802	5.34034		GSM1134803	6.12687
	GSM1134805	7.00899		GSM1134804	7.42122
	GSM1134807	5.70128		GSM1134806	6.5216
	GSM1134809	5.67043		GSM1134808	5.98145
	GSM1134811	5.78737		GSM1134810	5.8224
	GSM1134813	5.77928		GSM1134812	6.44513
	GSM1134815	6.08134		GSM1134814	8.81195
	GSM1134817	5.84507		GSM1134816	7.66849
	GSM1134819	5.57757		GSM1134818	5.94941
	GSM1134821	5.74786		GSM1134820	7.5112
	GSM1134823	5.59849		GSM1134822	5.7613
	GSM1134825	7.08785		GSM1134824	7.3575
	GSM1134827	5.71834		GSM1134826	7.0629
	GSM1134829	5.76		GSM1134828	6.4401
	GSM1134831	5.46352		GSM1134830	6.40851
	GSM1134833	5.93333		GSM1134832	6.49454
	GSM1134835	5.61559		GSM1134834	6.19122
	GSM1134837	5.61984		GSM1134836	5.71232
	GSM1134839	5.73735		GSM1134838	7.19698
	GSM1134841	5.48702		GSM1134840	7.11759
	GSM1134843	5.44928		GSM1134842	5.58017
	GSM1134845	5.44825		GSM1134844	6.66248
	GSM1134847	5.48105		GSM1134846	6.20592
	GSM1134849	5.84703		GSM1134858	5.97471
	GSM1134851	5.53644		GSM1134848	5.62891
	GSM1134853	5.63354		GSM1134850	7.60956
	GSM1134855	5.66564		GSM1134852	10.1341
	GSM1134857	5.83261		GSM1134854	5.87652
	GSM1134859	5.73304		GSM1134856	6.30087
	GSM1134861	6.16797		GSM1134860	6.51255
	GSM1134863	5.68694		GSM1134862	5.51666
	GSM1134865	5.80789		GSM1134864	6.18081
	GSM1134867	6.11834		GSM1134866	5.9562
	GSM1134869	5.52522		GSM1134868	5.94312
	GSM1134871	5.77293		GSM1134870	5.71278
	GSM1134873	5.30306		GSM1134872	9.9556
	GSM1134875	5.62353		GSM1134874	7.64916
	GSM1134877	5.62779		GSM1134876	6.20839
	GSM1134879	6.63301		GSM1134878	5.9121
	GSM1134881	5.22033		GSM1134880	5.2817
	GSM1134884	5.15041		GSM1134882	5.83176
	GSM1134886	5.88391		GSM1134883	6.39362
	GSM1304421	5.62562		GSM1134885	5.95628
	GSM1304423	5.43507		GSM1134887	5.90322
				GSM1134888	5.72568
				GSM1134889	6.19633
				GSM1304420	6.59823
				GSM1304422	9.44258

## Sheet: GSE14994
Normal	Samples	MMP9 expression	ccRCC	Samples	MMP9 expression
	GSM374867	4.54675		GSM374808	5.90775
	GSM374868	4.90533		GSM374809	6.47931
	GSM374869	4.82451		GSM374810	7.27669
	GSM374870	4.58235		GSM374811	6.50115
	GSM374871	5.16426		GSM374812	6.19771
	GSM374872	4.29154		GSM374813	5.57139
	GSM374873	4.47451		GSM374814	5.48884
	GSM374874	4.53347		GSM374815	6.30133
	GSM374875	4.50042		GSM374816	6.32349
	GSM374876	4.54265		GSM374817	6.2331
	GSM374877	4.54846		GSM374818	6.41427
				GSM374819	6.41655
				GSM374820	6.34142
				GSM374821	8.81947
				GSM374822	5.80861
				GSM374823	6.56942
				GSM374824	6.05161
				GSM374825	6.10595
				GSM374826	5.96792
				GSM374827	6.5085
				GSM374828	11.2146
				GSM374829	6.23199
				GSM374830	6.08015
				GSM374831	5.41798
				GSM374832	7.01392
				GSM374833	6.35089
				GSM374834	5.90817
				GSM374835	5.98103
				GSM374836	6.22201
				GSM374837	6.48386
				GSM374838	7.07269
				GSM374839	6.32491
				GSM374840	6.50545
				GSM374841	6.28665
				GSM374842	7.22446
				GSM374843	6.40401
				GSM374844	8.10913
				GSM374845	6.16273
				GSM374846	6.46642
				GSM374847	5.83778
				GSM374848	6.27514
				GSM374849	7.19778
				GSM374850	9.44109
				GSM374851	7.06913
				GSM374852	6.18883
				GSM374853	6.65952
				GSM374854	5.79751
				GSM374855	6.30123
				GSM374856	6.83883
				GSM374857	10.7045
				GSM374858	9.29474
				GSM374859	5.93067
				GSM374860	6.54425
				GSM374861	6.767
				GSM374862	6.75651
				GSM374863	7.50038
				GSM374864	6.89715
				GSM374865	6.85379
				GSM374866	7.03026

## Sheet: GSE66272
Normal	Samples	MMP9 expression	ccRCC	Samples	MMP9 expression
	GSM1618388_J862	5.00051		GSM1618387_J862	11.0076
	GSM1618390_J976	5.06203		GSM1618389_J976	6.09774
	GSM1618392_J981	4.71918		GSM1618391_J981	6.73131
	GSM1618394_K005	5.06372		GSM1618393_K005	5.3455
	GSM1618396_K038	5.17434		GSM1618395_K038	5.52876
	GSM1618398_K046	5.48556		GSM1618397_K046	6.76083
	GSM1618400_K075	4.70073		GSM1618399_K075	5.58813
	GSM1618402_K163	4.98743		GSM1618401_K163	5.25066
	GSM1618404_K221	5.16518		GSM1618403_K221	5.83545
	GSM1618406_K252	5.05977		GSM1618405_K252	5.16417
	GSM1618408_K258	5.06816		GSM1618407_K258	5.74949
	GSM1618410_K312	4.91451		GSM1618409_K312	4.99461
	GSM1618412_K338	5.42837		GSM1618411_K338	6.33026
	GSM1618414_K367	5.14726		GSM1618413_K367	6.34238
	GSM1618416_K235	6.21089		GSM1618415_K235	8.40368
	GSM1618418_K282	5.86541		GSM1618417_K282	6.51263
	GSM1618420_K285	5.40612		GSM1618419_K285	7.43949
	GSM1618422_K296	5.84204		GSM1618421_K296	7.10057
	GSM1618424_K319	5.79243		GSM1618423_K319	7.02814
	GSM1618426_K417	6.30133		GSM1618425_K417	5.98135
	GSM1618428_K458	5.70598		GSM1618427_K458	9.00184
	GSM1618430_K470	5.49999		GSM1618429_K470	7.19205
	GSM1618432_K594	5.51686		GSM1618431_K594	6.06181
	GSM1618434_K765	5.69011		GSM1618433_K765	6.91754
	GSM1618436_K770	5.77913		GSM1618435_K770	12.835
	GSM1618438_K779	5.4157		GSM1618437_K779	11.0587
	GSM1618440_K851	5.48167		GSM1618439_K851	5.67108

## Sheet: GSE15641
Normal	Samples	MMP9 expression	ccRCC	Samples	MMP9 expression
	GSM391107	5.27316		GSM391130	6.02327
	GSM391108	5.19055		GSM391131	7.93708
	GSM391109	4.91414		GSM391132	5.83187
	GSM391110	5.23974		GSM391133	5.80521
	GSM391111	5.11328		GSM391134	7.34328
	GSM391112	5.00236		GSM391135	7.13834
	GSM391113	4.99581		GSM391136	6.21396
	GSM391114	4.7776		GSM391137	5.86881
	GSM391115	5.14243		GSM391138	6.28172
	GSM391116	5.11006		GSM391139	6.56835
	GSM391117	4.90267		GSM391140	7.24721
	GSM391118	4.93708		GSM391141	5.95646
	GSM391119	5.08696		GSM391142	7.39087
	GSM391120	5.00514		GSM391143	6.81536
	GSM391121	4.97411		GSM391144	8.95328
	GSM391122	5.03065		GSM391145	6.289
	GSM391123	5.1305		GSM391146	9.27406
	GSM391124	4.86028		GSM391147	5.83019
	GSM391125	5.34828		GSM391148	10.1843
	GSM391126	5.11681		GSM391149	7.39673
	GSM391127	4.90908		GSM391150	9.31096
	GSM391128	5.03617		GSM391151	5.98164
	GSM391129	4.96961		GSM391152	9.07718
				GSM391153	5.68833
				GSM391154	11.3517
				GSM391155	11.251
				GSM391156	5.874
				GSM391157	8.69914
				GSM391158	7.70392
				GSM391159	9.30424
				GSM391160	7.37012
				GSM391161	8.88202

## Sheet: GSE36895
Normal	Samples	MMP9 expression	ccRCC	Samples	MMP9 expression
	GSM904985_0014	6.58652		GSM904986_0014T	7.51833
	GSM904988_0026	6.18009		GSM904989_0026T	6.51001
	GSM904990_0042	5.91117		GSM904991_0042T	7.90842
	GSM904992_0075	6.42656		GSM904994_0075T	7.19205
	GSM904995_0083	5.92166		GSM904996_0083T	7.16644
	GSM904998_0111	6.70237		GSM904999_0111T	6.19506
	GSM905000_0131	5.8794		GSM905002_0131T	6.75998
	GSM905003_0209	6.02278		GSM905004_0209T	6.9694
	GSM905006_0233	5.88937		GSM905007_0233T	7.08917
	GSM905008_0260	6.62264		GSM905009_0260T	6.4087
	GSM905011_0265	6.20416		GSM905012_0265T	7.05115
	GSM905013_0324	6.20456		GSM905014_0324T	8.73714
	GSM905016_0325	5.8417		GSM905017_0325T	7.81289
	GSM905018_1393	6.00781		GSM905020_1393T	6.86809
	GSM905021_1524	6.22512		GSM905022_1524T	7.23053
	GSM905025_T079	5.94925		GSM905023_T022T	7.50358
	GSM905028_T127	6.11151		GSM905024_T026T	10.175
	GSM905030_T142	6.2598		GSM905026_T079T	6.66277
	GSM905033_T144	6.35923		GSM905027_T084T	6.42498
	GSM905035_T158	6.52474		GSM905029_T127T	6.36386
	GSM905037_T163	6.16121		GSM905031_T142T	6.78176
	GSM905039_T164	6.3274		GSM905032_T143T	9.86965
	GSM905042_T166	6.78496		GSM905034_T144T	7.84538
				GSM905036_T158T	7.10438
				GSM905038_T163T	7.6112
				GSM905040_T164T	7.06684
				GSM905041_T165T	12.7163
				GSM905043_T166T	6.32243
				GSM905044_T183T	8.40856
